# Supplementary material for: Do Immediate External Rewards Really Enhance Intrinsic Motivation?
Source: Front Psychol. 2022 May 16;13:853879. doi: 10.3389/fpsyg.2022.853879 (PMC9150741; doi:10.3389/fpsyg.2022.853879)
Supplement: Supplementary file 1 [file Table_1.XLSX]

## Sheet: experiment1a
immediate					delay
4	4	3			3	4	2
7	5	2			2	3	2
4	5	4			4	4	3
7	7	6			4	4	2
6	6	7			6	6	6
3	2	3			4	3	3
3	6	2			5	4	2
5	5	6			5	5	3
6	5	4			6	6	6
7	7	7			5	4	1
5	5	4			6	5	6
6	6	5			6	3	6
5	5	5			5	5	4
4	4	3			3	3	2
7	7	5			5	3	4
7	6	6			5	5	4
4	4	5			5	5	5
4	3	4			3	5	2
5	5	6			6	6	6
4	5	4			7	6	6
7	7	7			6	5	5
5	5	4			5	2	4
4	5	7			6	5	5
6	6	6			4	5	4
7	2	6			2	2	2
2	7	4			4	4	3
7	6	5			7	6	6
4	7	7			6	5	7
6	7	6			6	3	6

## Sheet: experiment1b
immediate						delay
3	4	2	3			5	6	4	5
5	3	3	3.66667			2	1	1	1.33333
4	5	4	4.33333			4	4	3	3.66667
7	6	6	6.33333			3	3	1	2.33333
8	8	4	6.66667			5	6	6	5.66667
2	2	2	2			3	3	4	3.33333
5	5	4	4.66667			3	4	2	3
7	7	6	6.66667			5	6	3	4.66667
4	5	5	4.66667			6	6	6	6
8	7	7	7.33333			4	4	2	3.33333
5	4	4	4.33333			5	5	6	5.33333
6	5	5	5.33333			6	6	3	5
5	5	5	5			5	4	4	4.33333
4	3	2	3			4	3	4	3.66667
7	6	7	6.66667			4	4	4	4
6	7	8	7			5	5	5	5
5	4	5	4.66667			5	6	6	5.66667
4	4	2	3.33333			5	3	2	3.33333
5	6	4	5			7	7	6	6.66667
4	3	3	3.33333			6	6	6	6
8	8	8	8			5	5	5	5
6	6	4	5.33333			4	4	3	3.66667
4	5	4	4.33333			6	5	6	5.66667
6	6	7	6.33333			5	5	4	4.66667
8	8	8	8			3	2	2	2.33333
3	2	4	3			4	4	4	4
7	7	6	6.66667			6	5	5	5.33333
6	4	7	5.66667			6	6	5	5.66667
6	6	6	6			5	4	4	4.33333
5.44828	5.2069	4.89655	5.18391			4.68966	4.55172	4	4.41379

## Sheet: experiment2
immediate	delay
3	5
3.67	1.33
4.33	3.67
6.33	2.33
6.67	5.67
2	3.33
4.67	3
6.67	4.67
4.67	6
7.33	3.33
4.33	5.33
5.33	5
5	4.33
3	3.67
6.67	4
7	5
4.67	5.67
3.33	3.33
5	6.67
3.33	6
8	5
5.33	3.67
4.33	5.67
6.33	4.67
8	2.33
3	4
6.67	5.33
5.67	5.67
6	4.33
5.18379	4.41379
